# Supplementary material for: Local Control Model of a Human Ventricular Myocyte: An Exploration of Frequency-Dependent Changes and Calcium Sparks
Source: Biomolecules. 2023 Aug 17;13(8):1259. doi: 10.3390/biom13081259 (PMC10452762; doi:10.3390/biom13081259)
Supplement: Supplementary file 1 [file biomolecules-13-01259-s001.zip]

Archive with 1 entries (1 files):
- biomolecules-2514334-supplementary.pdf
